# Supplementary material for: Genome-wide Identification and Characterization of the GRAS Transcription Factors in Garlic (Allium sativum L.)
Source: Front Plant Sci. 2022 Apr 12;13:890052. doi: 10.3389/fpls.2022.890052 (PMC9039536; doi:10.3389/fpls.2022.890052)
Supplement: Supplementary file 2 [file Data_Sheet_1.xlsx]

## Sheet: Supplementary Table S1
Supplementary Table S1 | Primer sequences of DELLA and reference genes in quantitative reverse transcription PCR.
primer name	primer sequence
Asa6G07138.1-F	TGCTCTACCACCACTTCTACG
Asa6G07138.1-R	CAATGCCCGTTATTCTCAAG
Asa4G02090.1-F	GAACCATAAGCGTCAGAGAAC
Asa4G02090.1-R	GAGCAAGCCATTAGAGTGTG
Asa2G00240.1-F	CCAATACCATCTCTACCGAAAC
Asa2G00240.1-R	TTGGCTGGAGGATAGGATG
TUB-F	GATTCAGACCTCCAGTTG
TUB-R	TGCCCAAATATGAAGTTGT

## Sheet: Supplementary Table S2
Supplementary Table S2 | Protein sequences of the 46 AsGRAS.
gene ID	protein sequence
Asa5G01585.1	MPFTAPQMSIRESIQLCAARHTKSGSLFFRRNVSKGLQWPGLFRILASRPGDPPKVRLTGLRNSPEALEATRKRLSDFAETLGLSFEYVAINGKNGNLDAERLWISRREAMLLSCEIRNVLAVGKLARIGEDKVGMWCEKFNRLGFWSISLEGNAAAQATLLLAMFPSDGYTLVEEKGTLKLRQKDLCLLTASASKSVFYS*
Asa3G04574.1	MSQRVGGPPKVRITGIDFPQPGFRPEERILETGRRLDDYARSFNVPLEYKPIASKWEDVRVEDVEIRKGEVLIVNCLFLARFLPDETVDAESPRNKFLSAVRRMDPDVFVHGIENGAYGSSFFVTRFREAAYHFSALYDMLETVVGREDEERKLIEREIFGRAIMNVIACEGTARRERPETYKQWQVRMARAGFVKNGLDEEMMRRAKEKGRRSYHKDFDVDQSDGWMLQGWKGRIVYALSAWRPDKMS*
Asa7G04131.1	MSLRSTSDFLKGYRLYLAACPFKKISQFFSNQTILDVCENATSVHVVDFGINFGFQWPSLIQRFAARPDGPPKVRITGIDVPQPGFRPDERIQETGLRLVDYASSFNVPFEYNSIASKWEDVEIEALDIRENEVLIVNCLYQMRWLADETLVIDPNTKSPRNVVLEKIRKMKPSIFIHGIVNGSYGAPFFITRFKEAMYHFSAFFDLLETIVPREDEQRELIEREVLGREALNVIACEGMERVERPETYKQWQVRNMRAGFVQHPINRNIMKKARDKVKSFYHKDFDVDENGRWLLQGWKGRTVHALSSWKPA*
Asa5G04742.1	MLGSLNSTEVDDHSSRRLLISCAELIHRSDLPSARHVLSQLLSSSNNFQFGDSNDRLIHQFALALSLRLSSFPLCSPIIDQKALQSSYLSLNQITPFLRFAHLTANQAILESLQGSSAIHILDFDTSHGLQWPPLLQAIAAQSDPPSIRITGTGCADLSVLHRTADRLETFAASLGLHFKFHISTGSNFEIHQGETLAVNCVNFLNKFMKDGDNGDQEVRKFLCAVKAMNPAVLTVAEKEASHSSPIFLQRFMEALEYYNAVFESLEATVPPSSRERLEVEQVWFGREISDVVAFENERRRERSLKFEKWEQIMKAVGFKSKALSPFALSQARLLLRLHYPSEGYQLKSLRDAFFLGWQSTPLFSVSSWF*
Asa4G03041.1	MDPNPGSDAMRLVQLLISCAEAVACRDRVQAGALLSELRARALVLGTAFQRVASCFVQGLSDRLCLLHPLGAVGVLVAPIGDVGSDRQGEEALALVYDLCPYIKFGHFVANASIIEAFEGESSVHVVDLGLSLGLRRGEQWRMLLQSLANRTSQPVRRVRITGVGTCAKKLESIGESLTSYARSLGVPFEFNFILRSFENLSTKDFGIEEGEAVAVSSVLQLHCVVKESRGALNSVLQMIHEIGPRVMVLVEQDSSHNGPFFLGRFMEALHYYSAIFDAMDAALPRYDTRRAKVEQFYFAEEIKNIVSCEGPARVERHERVDQWRRRMSRAGFQAQPIKMVAQAKSWMAGIDACEGYTITEEKGCLVLGWKNKPIIAASCWKC*
Asa6G05069.1	MIDPFLFSSDSEPSSAPEIDNLLAGAGYRVRSSDLRHVADSLELLDSATLVPSDPSPSNGVHYNPSDLTAWVDSMLQDASPSSPSSSCRPSSTYTHQIHPPSNSHPNLLHLDSEEDTGIRLIHLLMTCADSIQRNNLHLAVSLIEEMKLVLTRVNAGFAIGKVASCFLDALSRRIYNSPNLSGFNSTTEFELLYHHFYEACPYLKFAHFTANQAILEAFEGQDCVHVIDFNLMHGLQWPALIQALALRPGRPPFLRITGIGPPSPDGRDSLREVGLRLAELARSLNVRFAFRGVAANRLDDVKPWMLQVAAGEAVAVNSVMQLHKLVGNSGSGLSRPDRHGSELDSGVETQNRDRSGAGGGPQQAGFPRPVHGGIVLLFHSVRFIRGEQVPAK*
Asa5G03354.1	MGLGLTAILPMGRYVQTPGVKLKLHPFHLSSFSQSIYQEIYTQQNSIQTENQDVELVSLLTSCAESITSSNQAAINYFISRLGELASPRGSTTMQRLAAYYTESLALRSIKHFPNIFTISPPRDIIDQIEDDDGIALRLLNQTSPIPKFIHFTLNDKLLKEVEGKDKLHIIDFDIKEGVQWASLLQGLASRPNPPAQIRITGIGDSRHVLQDTGVRLKKLADSLNLEFQFHVVVDRVALTNLLGLIRSVKPSLLLVAEEEAENNDSRWEMRFASSLKYYATLFDSISYSFMHEDCLARLKVEEMFGRKIRNAICWEGKERHERHEKFERWKEKLEDGGFRCLKFEEKEVMQSKLILRMYSNYEDYRVENRGGGDGLTLKWRDQGLYTVSVWAPF*
Asa6G00303.1	MKDELKGATATTHSSIPNPNLFQYSPPQPPLGPLTGLHLATTVDASCIEKLLLHCGAALENSDATHAQQVMWVLNNVASCTGDPNQRLASWFLKALLTRLCPTPRLTRTSSSNPMTVTDLASYIDLTPWHRFGFSASNGAILRAVQGVSKIHILDFGIMHCMQWPTLIDSLAKRPEGPPLMLRITIPMERPPVPPLLTVPIDVIGHRLTNFARSRNLPFELHVVNKEFTCAQFNPLSFDLHDDETIVVNCQSWLRYLSTKDEFLDSIRELNPTIVTITDDDADLDSPNLTARIMACFNYLWIPFDALETFLPKDSAQRAEYEADVGQKIENLLGFEGEERIERSESGARIVQRMKRANFVNVSFDEEVVKEVKGLLDEHASGWGMKRDEEMMVLTWKGH…
Asa6G06579.1	MMQFSENTAPSPYPLIPPSTSIHLPSSKSLTSNPSSLSSTSCMEQLLVHCAHAVDRNDSTLAHQILWVLNTIAPPDGDSTQRLTSAFLRSLVSRASKLGSCQLSPMSPINLHKFSLLELASFVDLTPYHRFGYTASNASILDAIEGFPFVHIVDFSTTHCMQIPTLIDALANRVEGPPLVRLTVPITTIPPILAISYDELGSRLVNFARSRNVMMEFRVFLSSPNDGFETLIEELRVQRLVSEGEALVINCQMLMHYIPLSIRSMFLKNVRGLEPNIVTLVDEDTDFTDTDVVGRLRSAFNYLWIPYDAIEAFLPRGSERRKWYEEEIGWKIENVIGCEGAVRVEKSEKRGRWGSRMREAGFRGVGFGEDGVAEVKGMLDEHAAGWGLKKEEDLDLVLT…
Asa6G03174.1	MIQFSPTSQLVQPIEEEEEEFDFNSNTSEEGSAFSPNEEFFHATAQTENQAIELLSLLTLCAESISMENHAAINCFLSRLGELASPRGSTIQRLVAYFAEGLALRAVKLFPHIFSISPPRDISDEIDYEDDCIALRILNQVSPIQKFIHFTINERLLKAFEGKDRVHIIDFDMKEGFQWPSLLQSLASRPHPPTQVRITGIGDSRQDLQETGNRLKHIAESLHLQFEFHCVVDRLEDVRLWMLHVKEGECVGVNCISQLHKTLYSENQSGLMNLLALIRSTNPSILLVAEEEAEHNDPRWEVRFGNALKYYSSLFDSLDANFLHEDSILRLKVEEMFGRRIRNVVSCEGDERMERHERFEKWREMIEGCGFKSLELDENEEMQSRLILKMYSSGEDYDV…
Asa5G04646.1	MSTLHGHHVSHTNSSHSSFSTKLPHDQKLINNMQSPNHSLEIADPTSLGSKWAAKILKDCAKAIHDKDSSLIQHLLWMLNELSSPYGDCDQKLAFHFLQALFCKATDSANRCYKTLLSVAERNHSFESARKVILKFQEVSPWTTFGHVAANGAILEAFDGESKLHIIDISNTYCTQWPTLLESLATRSDETPHLRLSVVVTANMGGTVMKEIGQRMEKFARLMGVPFEFQAVSGFSRLSDLKVDNFNLKEDEVVAVNCVGALRRVGVEERRNFVGLIRTMNPKLVTIVEEEADFTSSREDFVNCFEECLRFYSVYFEMMEESFVATSNERLMLERESCRSILNIVACEGDGSSECERREKGGQWSGRMKEAFSTVGFSDDVVDDVRALLKRYRAGWSLV…
Asa2G00443.1	MLHSLPPPQSDAHIMRPNKRKKQDSASASSSASIPEEGPSHGPEAQGLGLLGLLLQCAEAVSMDHLPQARDLLLEITELSSPFGSSPERVAAYFADALNARIFTSYLSSYSPLTLKKFTLSQNLKISQAFQILNSVSPLIKFSHFTANQAIYQALEGLGSEDGVHIIDFDIMQGLQWPGLFHILASRPVKLRSIRVTGMGASIELLEATGRRLCEFAAAVGLPFEFCPLEGKIGNITDATLLFPRDCREVTVVHWMQHCLYDVTGSDLGTLDMIKLIRPKLVMVVEQDLSHAGDFLARFVEALHHYSALFDALGDGLHEDSLERHTVERQVFGAEIRNIVAVGGPKRTGEVKVEKWGEEMRKVGLERVSLEGSPATQANLLLGMFPWKGYTLVEENGCL…
Asa0G00011.1	MGNGSRNNNTQLLGLSQSSNTSPDDSEVYTDVSFNHISQLLMNDNITIDDFFDDSFNGAPYRDETEKSFYEMLENNYLPLPVNSQPESNLSSLGISSIARQNVNKCDSEASTSNVVIDYNWPYDYSEHHLPLEFSSQPFNGVTDNNIIGDGYDGFSNLFLQNSLPLHFNGELEDTSKYLANGINLAVDDFTPLVKSNEVQVNKVRKVPQSNVSDFNNGRSVKQSIVLSDENVRSKMFDEVLLCHGGKFSEALDAIRERLHHATLTNKQNKKRGKRQPKEEIVDLPSLLIQCAHTISTGDQGGTYSLLQQIRKHSSHLGSGSQRLAHYFANGLEARLAGNGSEIYKSYGMSLRSTSDFLKGYRLYLAACPFKKISQFFSNQTILDVCENATSVHVVDFGI…
Asa8G04589.1	MLEERHDVEDDLLTLGLGISTSTHTVLVSKKRKLNDTQKSNLDSKYLPLLQARDKMLQNHPSRDRLGVENGEGLQLIHLLLISATSIDSNNSYSAIDSLTKLYHHTSLKGEPIQRVTAYFADALVAKLLTPKSLFYDMIIANPTTQEKFASFTYLYRASPYYQFAHFTANQAIIEAFEYDELNNGSNSLHVIDFDVSYGFQWPSLIQSLSDKATNKPKIYFKLTGYGKNVKELEETELRLCSFASGCPNLEFEFNGALKEKALLSEIKIAKNETLVVNVVFHQLDHSTLSDIHALNPSLLVLVEKEESITSSNFLSRFMQSLHYFAAMFDSLDDCLPMESVERLSIEKNHLGREIKRSVISNGDVNESNTSCTNKSGKMENWKERMKKTRFEDVNLSSR…
Asa5G00136.1	GNFELHHGELDLIQPNDLSWDHCNQIGQNYITTDMTELMKRVTHHISSDNSLDSITDGYSDDNIAVSPVQTEYRPHKASRRDYSSGISGHGEETRKLKNTDDQHGLTQMTLLLECAVAISVDNLLDANRILLELSQGASPYAPSCAERIVAYFTRAMASRVMSSHLAIYSPLVPYKTILLSFQTFNNISPFVKFSHFTANQAILESFHQQTQVHIIDLDIMEGLQWPALFHILATRPDGPPRVRMTGLGSSITALQETGKRLSNFAKRLNMQFEFVPIAEKFGNLDYSAIRPHKHEAVAVHWLKHSLYDAVGSDQSTMKLMENLNPKIITLVEQESTHVGSFLDRFVGSLHYYSTLFDSLGATLAMDDSNRRMVEDGLLGREISNILAIGGPARSGEEK…
Asa6G04801.1	MKSPKQITTQNAIQTSALLYEPTSVLDHHLTSSPAAATTAPTLFTQNPSSNDSWDPLSFFDTPENSDFIINSLDLSDLDPAPAPQSTTTTTPFDKFHLDLLLKAASSIESSDLSTAHSILSRLTQTCSFDSSSNTTILTPLLRVSFHFKDALLSLLPVPNPPTPTPPVSPYEIVTRITAHKSFSDLSPIPQFTSFTANQTLLESLFQHPSPQAIHIIDFDIGLGGQWSSFAQEIASRSKSLRVPPPRVRITAVVPDETIETVLAADNLRDFAREVGMHLTVGFVSVGTLGTLALGRVRVLSGETVGVVLTPNVFRLIGGTNESRTALLRFVKQVSPRIVVFVDTECYEASCSFRRSFATGLEFYSTVLESIYAAAGGEEVEEVKRVERAVIRPRVFGAV…
Asa8G03496.1	MDQDEISPSVTSSTLRSFSLLSPATIGSPYSPWAHEFNSNDFTSEESGLYLLHLLINCANHVASNNVDHSNVLFNQISRLASPEGGAVQRMASCFTEALARKSLHSCLHGFYRALASTSQTLNIESAQARMHFLDLCPLIRIAFTLSDQAILAAMEDEKMIHIIDLNGTDPLRWVELLKSISALPGPPQLTITSVNEHQETLNHMLVHLSEAAEKLDIPFKFNPIIGRIDNLDIASFPVKMGEALAISSVSQLHYLLASEERSPSRERSKSHLSRTRHGILGEMFEKEGVHGYINPSPDSMSSSPLTVATTVKMESFLNSVWNLAPKIMVVTEQEANHNEPTLHDRLAEALNYYGAAFDCLESTVSRSSVERVRVEKTLFGEEIRNIIACEGLERKERH…
Asa6G06728.1	QQQIRALQNAPSQPHPHSHPPFPSGPHSSFLDFHDDDVSCWMDSSFSDLLPVDSWHFPTEPSDLNSVVFSDSVNLGAAVPTSVPEHSKLLPDSFTSNDNSNQSNSVIKRLLDCANIIDSDPFQAEKSLSKIQELSSDLGDPTERVAFYFHEALTQRLNRVCSFSSTEYVPPEDFTLCYKVLNDACPYSKFAHLTANQAILEASETSSRIHIIDFGIVQGVQWAALLQALATRPTGKPDKVRISGIPAAAFGESPEKSLVATSARLKNFAQLLGLDFEFDSILTPVSEITESTFRVEENESLTVNFMLQLYTYLDDPPFLVERILRIAKSLKPSVVTLGEYDVNLNKVGFLSRFKNALEYYLTVFESIEPGLDRESMDRVRVERLLLGNRILKVVGRETD…
Asa8G00513.1	MVQDEASSSVTSSPLQHFSLMALSPSTVGSPYSPWIRELKSDERGLYLIHLLLNCANHVASNSLDHANAFLDQISLLSSPEGDTMQRIASYFTEALAHRILRAWRGLYRSLTATAHVPQPIAELAQARRHFIDLCPILKLAFVISNQAIVEAMEGEKMIHVIDFNGSDPAQWVALLQALSTRPEGPPHLRITSVNEHKEILNHMAIILSEEAEKLDIPFQFNPVVNRIDCLDIESLRVKTGEALAISSISKLHSLLACEEKSKASPIAKQSNISQLHRMVQMGQGTLGELMEKDHPNGYIPSPDSTSSSPIALCPCVKLETFLNSLWGLSPKIMMVTEQESNHNGSTLNERFIEALNFYATLFDCLESTVARNSVERLRVEKMLFGEEIKNIISCEGLE…
Asa2G00446.1	MNLPLSENFDETINHDMAIRRFCPERMDQEPEWIDDLIDFDTIINSSHDFLDEDLNFIDSIINTSVCQEEVSDNNGYEVRNYIEDQISPANSSVDKGLELVHLLLACAEAVGCRDINLASSTLSQIWPLANPNGDSLQRVLYYFAVGLSSRLSLLQNIGASGCLVNGSFLKNNNSFYTSATKDEKTDAFHHLYQTTPYICFGFMVANDAIFQASKGKNLLHIVDLGMSHTLQWPSLIQALSSRPEGPPHIKITGIPSSIANISEINSNMQCLVDEALTVNMHVQFHMAVEPFTSESLNIRKEETLFFNSILHLHKYVKESRGSLKSILIAIKKLKPRLFTVVEQDANHNGPFFLARFLESVHYYSAMFDSIEASLPRPSVKRKMIEKCYLGEEIKNIVA…
Asa6G03543.1	MDTLFRLVSLQSSDHQQQSNSSFNSSRTSTTSSKSLKQNHYHRRHSSNYSHHFQTYSSQEEVDQEEECFNTTNQVYMDEDFSSSSSNPNPSTPTFSIPQNPNLPDLLVECSRAFSTHDTPRIQHLMWMINELSSPYGDPDQKLASYFLQAFFAKLSNSGPRTLQTLSSASEKTMSFDSTRRIALKFQELSPWSSFGHVASNGAILEAFLESDSLNRPLHIIDISNTFCTQWPTLLEALATRSTEDTPHLTVTTVVTSCTQRVMKEIASRMEKFARLMGVPFKFNVVRHSGDLSTLDLDRLQVDPAATTAINLVNALRTVSPAGGRRDVFLSALHELRPKIVTVVEEHADLSDMGEEMRWFGEAVRFYAAYFDSLEESFGKTSNERLALERQAGRGMVDL…
Asa6G02143.1	MNDPFSTLEGYIFDEVWPVNEIILPAAMDESLSNTTYTEECIRSRKGKRQSSSKDDQKKDLSTEDIIKVASAYFIQTSSLITGDPSQLKLPFDLTLSTIPKGNLDSVELVTLLLIAAEKVSTEQYTRASIPLARCRSLSSKHGTAVQRLVFYFTEALQEMIDSKNGKFVVKRKEEMEATTKLLLLNHPVYLVLNDKLPFSQVVHFTAIQAHLDNVACSKKIHMIDLSIRFGNHWIIFLQGLAERNTYSIESIKISVVGECEEFMLETGKRIVSFARSLNLPIQFLPVSITDFKELRETMFTMDEDETIGVYSSLNMNCLITKPESLTNLMVVLRNLRPKLVTVLEVEANNNSPLFINRFTDALFFNSIYFDSFGSLMKAHEEERLWVEELFSRGIKSVI…
Asa7G01760.1	MSFPSSTSYSQMFPCYPDSPQVSSSSPYQMTSIHSSFISDNSDSPLLSNISNDMEFDENDIKMKLQELERALLSDDNDMEEDNWADTVKELLSNSSSNSPKESSSDSNISSSVSVIRTPKTLLFDCALALSEGNINVASLIISELRQLVSIQGDPPQRLAAYLVEGLVARMACSGQGLYKALKCKEPDSSDRLSAMQILFEVCPCFKFGFMAANGAILEACKDETSVHIIDFDINQGSQYYNLIRDFSKLDTKKVRLRITGVDDPESVQRKVGGLEIIGKRLEKLAEDYGVSFKFKAIASKVSDVTPLMLDCFVGEALIVNFAFQLHHMPDESVSTFNQRDHLLRMVKSLEPKLVTVVEQDVNTNTAPFYPRFVEVYNYYLAVFESLDATIPRESPDRM…
Asa0G03376.1	MDSQKILRYGVSGPRSPNKLSSSSSAPPPPTSCSSRTIKFDLGNSPSSPLSHFESDSHSKHSNSQETISNQSPSQQSPLEINSLPYATSSQRMRNALQEIETVLMAPEASDKVTAEKRQQSGETGRPEKRLKDTKDVKRLLIQCAEALYENRIDDFKTLIEETRNYTSVNGDPIQRLGDYMREGLVARYENSGTNIYRALRCREPESKELLSYMRKLYDICPYFKFGYMAANGAIAEAMRKEEKIHIIDFQVAQGTQWMTLIQALAARPGGPPHVRITGIDDPVSEYARGCNLKLVGETLTEMSNKFNIPLEFTPLPVYGPDVTREMLDIRPDEALAVNFTLQLHHTPDESVDVNNPRDGLLRMVKGLSPKVTTLVEQESNTNTTPFLTRFIETLDYYS…
Asa2G03969.1	MDSQKILRYGISGPRSPNKLSSSSSAPPPPTSCSSRTIKFDLGNSPSSPLSHFESDSHSKHSNSQETISNQSPSQQSPLEISSLPYATSSQRMRNALQEIETVLMAPEASDKVTAEKRQQSGETGRPEKRLKDTKDVKRLLIQCAEALYENRIDDFKTLIEETRNYTSVNGDPIQRLGDYMREGLVARYENSGTNIYRALRCREPESKELLSYMRKLYDICPYFKFGYMAANGAIAEAMRKEEKIHIIDFQVAQGTQWMTLIQALAARPGGPPHVRITGIDDPVSEYARGCNLKLVGETLTEMSNKFNIPLEFTPLPVYGPDVTREMLDIRPDEALAVNFTLQLHHTPDESVDVNNPRDGLLRMVKGLSPKVTTLVEQESNTNTTPFLTRFIETLDYYS…
Asa2G04938.1	MDAILPDGFSNEYGQYSGCHSTITTDDQHSNGSKYLDNWSPAINWEPLYDDADDFHGLIDSMVLCNSSSAVEHDEHEFDKTADYDQPWFSTATCKGSPPTIAEGEGNDRGLKLIHLLIAAAEALKGVHKSRELSRVILIRLKELVPPYGHGTNMERLAAHFTDALQSLLDGHREDDDRMHPIDVLAAYQLLQDMSPYVKFGHFTVNQAILESVSDSNRVHIVDYDIMEGSQWASLMQAMVSKTHGPPPHFRITAITRNNGSVSNVGRKLMNSVQETGRRLTEFASSIGLPFSFGQCRLDNDQKFRPNAIKIVKGETVIANCVLHPPHIPRRSATSVASFLKGAATIDAKLIAVVEEEGGNKNSEDENAFIAHFMDELHRYSAIWDSLEAGFPLQGRARG…
Asa4G02090.1	MRPSSPTSPPTRFTTIRPICPRGSNPCFPEVNAPPPPPQPNPVMNNGSSSSQLNPFDFRYYPSNESSSMIASSDLRSDLTAVTVGSTRNHKRQRTTRASSSSSSSSSGVQQVPRPALAQPPSEASSHPLVLIDSQEAGIRLVHTLMACSEAVQQENFNAADILVKQISILASSQGGAMRKVANCFAEALSRRIYKLNPHQDYPLESSFSDILHMHFYESCPYLKFAHFTANQAILEAFQGCKRVHVIDFGMKQGMQWPALLQALAVRPGGPPSFRLTGIGPPQPDNTDALQQVGWKLAQLADSIRVNFEYRGFVASSLADLEPYMFKSDPNGDTEPEAVAVNSVFELHKLLCRQGAIEKVLSTVKAMNPKIVTVVEQEADHNSDSFSARFKEALHYYST…
Asa8G00800.1	MLSSLFSLNEPSPIQNYNPTAYLDNLWSNIGLHNELKFQNSQLSTEMNDPNLDAIMPDNTQQYLQRSPPSTDLSDFFLPKDNHIPTLSQVSRMNQNGNELSTEEVMRIAAAHFIQLSTTKDNFGISLSSLSTDKIKNVELASFLLAAAEKVSNHQYERAGNLLRQCYSLSSVSGNPVQRVVYYFCDALQERIDHETGKLSSKYYNERSSMTPEKVIKAMLRSHPLQLICHTALPFSQVVQFTSVQAIIDNVANAKRIHVIDLSIRHGLEWTILMQALVSRSLHVESFKLSAVTVAEEVVVATGVRLTSFAKGLGLPFEFKTVIVPDMMELKEDMFEIKEGERVALHAAFDMNSMIVKPETLENVMRVIWKVKPHVMTVIDCEANHNSPSFVNRFTEALF…
Asa6G03352.1	MPARSDDKSMQTSKRYKSNLNHIPMKESKSQVGPQIYNSSTPFSSDSISHQLKHASPPNYTLESSSTTYNSPSTTISVSPTSQSPVSYDSPVSASCITEGPNDLQQKLRELETAVLGTELNCQADSMNNLSLGPEDWMQMLGIPQGDLKQMLLACAQAVDENEIALAEWLIAQSRPMVSVSGEPIQRVGAYMLEALVARLASSGSSIYKILKCKEPAGSDLLSYMHLLYEVCPYFKFGYLSANGAIAEAFKGEDRVHIIDFMIAQGTQWVTLIKALAKMPGGPPHVRITGIDDSLSAYARGGGLNIVGQRLTQFAKSCGVTLEFHPAVISGSDIDPPDLYVQPGEALAVNFAFQLHHISDESVSTMNHRDRILRLVKNLSPKVVTLVEQESNTNTAPFY…
Asa6G07138.1	MIDPFLFSSDSEPSSAPEIDNLLAGAGYRVRSSDLRHVADSLELLDSATLVPSDPSPSNGVHYNPSDLTAWVDSMLQDASPSSPSSSCRPSSTYTHQIHPPSNSHPNLLHLDSEEDTGIRLIHLLMTCADSIQRNNLHLAVSLIEEMKLVLTRVNAGFAIGKVASCFLDALSRRIYNSPNLSGFNSTTEFELLYHHFYEACPYLKFAHFTANQAILEAFEGQDCVHVIDFNLMHGLQWPALIQALALRPGRPPFLRITGIGPPSPDGRDSLREVGLRLAELARSLNVRFAFRGVAANRLDDVKPWMLQVAAGEAVAVNSVMQLHKLVGNSGSGFPDPIDTVLSWIVGLKPKIVTVVEQEADHNKPVFLDRFTEALFYYSTVFDSLEVNRCQQSNQLAEL…
Asa6G05796.1	MLSSLFTPGKNDSDFDCQNYGFLDESENKSYHVFSRETTNTDNRVGGEIKDLWSNYGYYSLCHDTQEQMHRDPMVEEKLSSTSFRISNERSQINETELSTEEVMRIAAAHFIQSSSLPDVETSSNRFPFGVSLSNLSTEETKNVELASFLLAMAEKVSNQQYDMASNLLRECSSLSSSTGNPVQRVVYYFCEALQEKIDRETGKLSMKENTNIGSLTPEKAIKAMLTDNPLHLITQKYLPYAQIIQFTAAQAIIDNVANAKRIHIIDFSIKLGLEWTILLQALASRPSCSVESVAISAVGATEEVIATTGKRLTSFAESLGIPFSFKMVIVSGMEELKETSFEVKEDEVIALYSCMTANTMIARPDCLDTLMRVVCKLRPCVMIVVDCEANHNSPYFIN…
Asa8G00797.1	MLSSLFTPGKNDSDFDCQNYGFLDESENKSYHVFSRETTNTDNRVGGEIKDLWSNYGYYSLCHDTQEQMHRDPMGIDDCNFHAISNDMPMLEIPLPTKYEVSDFFSVEEKLSSTSFRISNERSQINETELSTEEVMRIAAAHFIQSSSLPDVETSSNRFPFGVSLSNLSTEETKNVELASFLLAMAEKVSNQQYDRASNLLRECSSLSSSTGNPVQRVVYYFCEALQEKIDRETGKLSMKENTNIGSLTPEKAIKAMLTDNPLHLITQKYLPYAQIIQFTAAQAIIDNVANAKRIHIIDFSIKLGLEWTILLQALASRPSCSVESVAISAVGATEEVIATTGKRLTSFAESLGIPFSFKMVIVSGMEELKETSFEVKEDEVIALYSCMTANTMIARPDC…
Asa0G02944.1	MFNIFQQNHWISANNKKFDTFDNNSIIARSPSSNSTLSSHCTSDTSGVAAAATSNVAAATSVKHDELTSSTEFQPASFPSINDDWENLLSAPNEDQTFLGWIMSNEQQNVVNPSDFDGFSNLLEPSFQEFEIDNPVSFLGENEKSTFNPVPVHNPLMYNPTRQPETHYVVPPNPKRLHSAAFPQSNIVQQPRPPPKPKEETVTTIAQQQQVIVDQLFKAAELLEAGNPFTAREILARLNQQLPPSSLGLKPILRSAFIFKDVLTSIATGSRLNPNPLSNPWDVVFKLSSYKAFSEVSPLIHFTDFTCTQTLLEEIGSDDCIHIVDFDIKIGGQWSSFMQELAHRRSNNGTIPFLKLTAIISVSGCHPLELQLTRENLSQFAQELSIPFEFNFMTIESFE…
Asa2G00237.1	MKREHGDSSSGPPPPSKNGKFKMIEEETDAGVDELLAALGYKVRNTDMADVAQKLEQLDMVMGTTAACNDDAIFTSDTNHFNPSDLSTWLESMLSELNAPPPPLPNSNPNVTSSSSNVNPFDFQFRTNPIPNTISTETTAAGTSDLRSDLTRSSPDRKRLRTLTASSSSSITESSPASSSLPVVVVDSQEAGIRLVHALMACAEAVQLENFKAADTLVNQINILSSSQGGAMRKVAGFFAEALARRIYRPHLQQDCSLESAFSDILQMHFYESCPYLKFAHFTANQAILEAFEGCKRVHVIDFGMKQGMQWPALLQALALRPGGPPSFRLTGIGPPPPDNTDALQQVGLKLAQLAEQIQVDFEYRGYVANSLADLEPFMLEWIPKADDGLVEEVVAINS…
Asa2G00240.1	MKREHGDSSSGPPPPSKNGKFKMIEEETDAGVDELLAALGYKVRNTDMADVAQKLEQLDMVMGTTAACNDDAIFTSDTNHFNPSDLSTWLESMLSELNAPPPPLPNSNPNVTSSSSNVNPFDFQFRTNPIPNTISTETTAAGTSDLRSDLTRSSPDRKRLRTLTASSSSSITESSPASSSLPVVVVDSQEAGIRLVHALMACAEAVQLENFKAADTLVNQINILSSSQGGAMRKVAGFFAEALARRIYRPHLQQDCSLESAFSDILQMHFYESCPYLKFAHFTANQAILEAFEGCKRVHVIDFGMKQGMQWPALLQALALRPGGPPSFRLTGIGPPPPDNTDALQQVGLKLAQLAEQIQVDFEYRGYVANSLADLEPFMLEWIPKADDGLVEEVVAINS…
Asa2G05422.1	MPFNQPFQVLDSTNYWGSNIDCKKRKNVIFEPNSVLDHKRSRISTSPSASSSTLSTSLGSTDPATASPEVGGTNLDEKCTIGGPHLDDLEAMLSDSSGHDQSFLHWISGGVGTGANVQDHDGDGSSFGLMDNPYSTEPIGAPLHLPNPLFSQEAMEEKSLDFNQNIMFPNQIPSFLLSVPQYTNQLQTHFVDSANYAPTANTSSLFLRRNQLQNPNFTNHNAVSLNTSDDLASQLFKAAEFIESGNIIGAREILARLNQCFPSPPITGKPLFRSSFYFMEALRLIINNSLPSTTLSTPFEVLLKLGTYKSFTDISPIVQFTSFTSIQAILEETNGHSNIHIIDFDVGFGGQWSSFMQELAHSRGGSNCSLKITVFASNSSHHPLELHLTKENLSHFAAE…
Asa2G05423.1	MPFNQPFQVLDSTNYWGSNIDCKKRKNVIFEPNSVLDHKRTRISTSPSASSSTLSTSLGSTDPATASPEVGGTNLDEKCTIGGPHLDDLEAMLSDSSGHDQSFLHWISGGVGTGANVQDHDGDGSSFGLMDNPYSTEPIGAPLHLPNPLFSQEAMEEKSLDFNQNIMFPNQIPSFLLSVPQYTNQLQTHFVDSANYAPTANTSSLFLRRNQLQNPNFTNHNAVSLNTSDDLASQLFKAAEFIESGNIIGAREILARLNQCFPSPPIIGKPLFRSSFYFMEALRLIINNSLPSTTLSTPFEVLLKLGTYKSFTDISPIVQFTSFTSIQAILEETNGHSNIHIIDFDVGFGGQWSSFMQELAHSRGGSNCSLKITVFASNSSHHPLELHLTKENLSHFAAE…
Asa6G02657.1	MLLSSFQRQGVIQEESSNFCGDFTNDKLRQPFNTEPTSVLNRIIGSPSTQNSSSELSFPFGSASAAAGGVASSDSFAGTPDFNHVPVGIDAGPDKCNWEATFPSNGNDSNFLHSSGFGYVDSLVKEPVGGMDPLSLVGFQEPIVEKQPPVLNWNNVVLNQNQFEFSNQNPSFFLPSSQFNAPSETHNVQFVDSSMTASNNSDFGDANGSLFLKRNQLQNGYVKNRDESANQQQILVNQLFKAAEFIEASSNICANEILARLNQIFPSLPMIGKPIFRTAFYFKEALLQLTNNIPLFTTALSTPMDVILKLNAYKTFSDISPIVQFTNFTSIQAILEEVNGYNSIHIIDFDIEVGAKWSSFMQELSSKRGECDSIPSLKITAFASNTSHHPLELHLTSEN…
Asa7G03967.1	MLLSSFQRQGVIQEESSNFCGDFTNDKLRQPFNTEPTSVLNRIIGSPSTQNSSSELSFPFGSASAAAGGVASSDSFAGTPDFNHVPVGIDAGPDKCNWEATFPSNGNDSNFLHSSGFGYVDSLVKEPVGGMDPLSLVGFQEPIVEKQPPVLNWNNVVLNQNQFEFSNQNPSFFLPSSQFNAPSETHNVQFVDSSMTASNNSDFGDANGSLFLKRNQLQNGYVKNRDESANQQQILVNQLFKAAEFIEASSNICANEILARLNQIFPSLPMIGKPIFRTAFYFKEALLQLTNNIPLFTTALSTPMDVILKLNAYKTFSDISPIVQFTNFTSIQAILEEVNGYNSIHIIDFDIEVGAKWSSFMQELSSKRGECDSIPSLKITAFASNTSHHPLELHLTSEN…
Asa3G01451.1	MASSSSTFLYLFHHPPSSSFINSTLSPQEEQDLFNLCYPQNLKTFHYTPPETARMVRKRPISEISSNPIPPPPTTHQPICDFSGLPLFVAPTEPVPIQSSSVPIESGNLTTINANLNANNNISVDAIIRDLINNASPEVTIPQIIQNVRDIIHPCNPGLASVLENRLRGLISDLSPTGGAPEPSNKRRREGDHTTEIAVELPPPPPPQTNINDNASTSTSQQQKSASDNQEMSRKQKRDEEGLHLLTLLLQCAETVASENLVEANKLLLEISELSTPYGTSAQRVAAYFSEAMSARLVNSCLGISAALPIVPHRQKLASAFQIFNGISPFVKFSHFTSNQAIQEAFEREEHVHIIDLDIMQGLQWPGLFHILASRPGGPPKVRLTGLGNSPEALEATGK…
Asa0G04955.1	MSDHSTNQLNLSTFFINQETYAENLSSSSSENPIQSSSTSHEAESSNDSDRFSESPLNYITHVLMNENDKPENYPAHTSLEATEKPFYDLLGISYPPLQSYINPNNWYDYSPYQVPFEFTGNSVFGITNKFGIDPAKQFNRGVEEGLKFLPDINTIDPYGFSMAEIIAINSEKQERVRKNPDHDEPIDDRRKVKQSAASTEPVDSSLFDEVLLCEDDKFPKSVKDIRKTLQNVTIGNKRGRRKKHCEKDNRVDVDLNTILTECAQMVASNNHEQADRLLEMIRCHSSPTGGGSQRMAHYFANGLEARIAGRGVDLYRNMARRETASDFMKSYQLYVAACPFKKVSYYFSNQTILDIIGKARSVHVIDFGINYGFQWPSLIKRLSARPGGPPRLRITGID…
Asa6G04430.1	MSETISLGSLISQANDPAQSSKEQHNMINSLCEIRKSLKSIHTSSSHNLESNVSISSKIDDDINIEVQSPNNPIWDSLFSDQFDSDFTLVYSPRKDFLLSSPRKEYMILSSPKREYVVSSPKKDYLFSSPKRDYMISSPRRDCMNSSPKRDYMISSPKRDYMLASPRKTITGNSMSSSVYIQSPLHRVFNSSTSYSCSIENDIHRESLALPSMDTVLNEYMNFDESKNNVEIQRGIEGVSATLLECINYENSLGVGEELASSAFHDDVCDTRAYHGLLGYDQNEQQEQDNGMQLVHVLLACAESIAKEDYSTARSFLLHLSKLTSPMGDSMQRVASCFVDALCMRLSPIARFPPSLSASLDTLRLYQILYQACPYVKFAHFTANQAIFEALEFEDRVHV…
Asa6G06640.1	MSETISLGSLISQANDPARSSKEQHNMINSLCEIRKSLKSIHTSSSHNLESNVSISSKIDDDINIEVQSPNNPIWDSLFSDQFDSDFTLVYSPRKDFLLSSPRKEYMILSSPKREYVVSSPKKDYLFSSPKRDYMISSPRRDCMNSSPKRDYMISSPKRDYMLASPRKTITGNSMSSSVYIQSPLHRVFNSSTSYSCSIENDIHRESLALPSMDTVLNEYMNFDESKNNVEIQRGIEGVSATLLECINYENSLGVGEELASSAFHDDVCDTRAYHGLLGYDQNEQQEQDNGMQLVHVLLACAESIAKEDYSTARSFLLHLSKLTSPMGDSMQRVASCFVDALCMRLSPIARFPPSLSASLDTLRLYQILYQACPYVKFAHFTANQAIFEALEFEDRVHV…
Asa8G05220.1	MVSGTEIMNDFHPNQLFLNNIKKPDNFIQQDQYLNFESLNSNNENIIQSSSTISEDDSHDEMLSDMALNYINQILMDEDDKVDSFHEYTALQATENSFYQIIKEQYPQPESNHSSESPDSTSPIYTNVNSFNSDGSSGSIDVADFASQSLFPSTAAFSNSFQISDFFFQNMPAWCFNKGVEEALKFLPSDDKLAIDLESNSSFSLPSKLEKERKSFELKTEKEEGLFFASRGRKNHHSDDYDLEEGRSIKHSALSPEESVRTPLFDDVLLCNGDKMPKAISDLQKAFHDVSLKNSQNNHDSNKGSKNGKGRGKKQPKKEVVDLRTLLVHCAQMVSSNDQRNTIEILKQVRQHSSPLGDGTQRLAHYFANGLEARLAGTGSEIYNSLKQKRRTTSDFLKA…
Asa6G00928.1	MSMCNDNEPLSLGDLLSNDSSQTSKEKRDMMKSIRESTSSLKSIETSLSSKGYHPPSPTTSISESNIMATSELEPNNDSTTIPTNSLIQSLKFDAELDGEIQSPTNSIWDSLFSDQIDSSADFMLISSPRREFMISSPKRDCMMSSPLRDYMISSPRRDYMISSPKREYMVASPKRTGMSSMSTASMYTQNFGYVHGAQGNNSNLKGKSQSPLHKVFNVSSSSNAAAQYDALLDEYGLYSNFKEEITPEVYDVAAIGGMTATLMECMSMPSMRLKYEGDNSSIGVGTQISNNSNALPDYGTMMNGNVSCYSSQSQGGGLMTGNVSTNQNHDLDQDDNGLHLVHLLLACAESAAKDDYISAHRYLHHLNLIVSPLGDSMQRVASCFADALSSRLSPPPIV…
Asa7G02629.1	MVLGPLAMDGLRIDDFFSDPNSVNSFKFEEQANPFLNQNTYNNYHYVPSSSLSSQSNPSSLSTNISGLTTNSNGIVSNSDNTRSNDIESPEDSEVLSDIVLNYISKMLMEEDVDDKVNLMFQEESVIEAAEKPFYDILGEKYPPSDSSTNKKAINEAAFYRNSEDNASRNSFTSSSSSCVIDNSHDKFINVLGENSLAWQFKKGAEEGRKFLPSNNMLAVGGGLSTSLLVDVKAEEYPVQMPRGRKKTNMEDLDQIEGRSVKQTAISASSEETVRTPMFDVILLCQKGKKCENGVDALREAIQKSRSSQRSTNGSNARGRGKKQQKKEVVDLRTLLVHCAQAVAADDRTSANVLLKQIRQYSSPFGDGCQRLAHCFADGLEARLAGTGSQIYHSLVAKR…

## Sheet: Supplementary Table S3
Supplementary Table S3 | Expression levels of DELLA genes in A. Sativum cv. Ershuizao after GA3 treatment.
gene name	0-1	0-2	0-3	C4-1	C4-2	C4-3	T4-1	T4-2	T4-3	C16-1	C16-2	C16-3	T16-1	T16-2	T16-3
TUB	23.6	23.15	22.3	23.26	22.3	22.81	23.05	22.66	22.93	22.65	23.73	23.91	23.82	23.98	23.73
Asa6G07138.1	25.51	24.52	24.31	24.68	24.09	24.42	24.71	24.72	24.62	24.04	24.99	25.04	25.28	24.88	25.12
Asa4G02090.1	23.07	22.69	22.41	23.32	22.32	22.65	23.09	22.87	23.21	22.04	22.89	22.81	22.45	22.64	22.29
Asa2G00240.1	22.71	21.93	21.7	22.35	21.77	22.58	22.32	22.36	22.59	21.26	22.65	23.64	21.77	22.24	21.86
